# Supplementary material for: Urinary Tract Infections Caused by Extended-Spectrum Beta-Lactamase-Producing and Carbapenem-Resistant Enterobacterales in Saudi Arabia: Impact of Catheterization
Source: Medicina (Kaunas). 2025 Oct 24;61(11):1907. doi: 10.3390/medicina61111907 (PMC12654839; doi:10.3390/medicina61111907)
Supplement: Supplementary file 1 [file medicina-61-01907-s001.zip]

Archive with 1 entries (1 files):
- medicina-3886712-supplementary.pdf
